# Supplementary material for: Ma Orthologous Genes in Prunus spp. Shed Light on a Noteworthy NBS-LRR Cluster Conferring Differential Resistance to Root-Knot Nematodes
Source: Front Plant Sci. 2018 Sep 11;9:1269. doi: 10.3389/fpls.2018.01269 (PMC6141779; doi:10.3389/fpls.2018.01269)
Supplement: Supplementary file 3 [file Table_3.XLSX]

## Sheet: predicted peptides
Table S3: Predicted peptides identified in the KIN35-LRR25 interval of the R accession ‘Alnem1’ and their Pfam analysis
predicted gene Number	exon	start from Kin35	end from Kin35	aa	chain	Pfam analysis - domains
1	5	1428	3108	232	-	p450 -DUF5399	Detoxification
2	3	4020	5289	229	+
3	1	6216	6575	119	-
4	2	7078	8167	96	-
5	5	9295	11861	349	+	RVT_2	Retrotransposon
6	4	12305	16361	138	-
7	2	17383	17726	95	+
8	1	20230	22341	703	-	zf-CCCH - Ankirin	zinc finger
9	2	24387	24737	73	+
10	1	29767	30033	88	-
11	7	31947	36104	385	-
12	2	37697	40456	72	-
13	1	46807	49065	752	+	B_lectin - Pkinase_Tyr
14	1	50224	50730	168	+	TIR	Resistance
15	1	52340	52660	106	-	adhesin kinetochore NMS complex subunit Spc7	partial
16	3	54102	57461	365	+	peptidase_M23	partial
17	1	57682	58257	191	+	Pox viral protein	partial
18	2	59332	59871	105	-	cell wall associated hydrolase	partial
19	5	61877	64214	346	-	RVT_3	Retrotransposon
20	1	64771	65457	228	-	Retrotrans_gag	Retrotransposon
21	2	68302	68584	56	+
22	4	70112	72591	114	+
23	9	73735	81561	1983	+	TIR - NB-ARC - LRR	Resistance
24	2	82046	82657	45	+
25	2	83207	83606	105	+
26	1	84136	84357	73	+
27	1	85921	86442	173	+	TIR	Resistance
28	3	87008	89275	688	+	NB-ARC - LRR	Resistance
29	2	90324	90973	144	-	RVT_2	Retrotransposon
30	2	91192	91724	138	-
31	4	92174	93932	155	-
32	1	95374	95643	89	-
33	5	96064	99273	348	-
34	2	99867	100530	120	+
35	6	100928	105086	338	-
36	2	106013	106657	154	+
37	8	107366	110382	740	-	RVT_2	Retrotransposon
38	3	110724	113115	177	+
39	3	114116	115442	230	+
40	1	115973	116242	89	+
41	7	117476	121828	1062	-	Transpos_assoc	Retrotransposon
42	2	122564	123763	334	-	gag_pre-integrs	Retrotransposon
43	3	125672	129025	1054	-	Transposase_21	Retrotransposon
44	6	131541	134923	713	-	Transposase_24	Retrotransposon
45	2	137233	138050	250	-	Retrotran_gag_2	Retrotransposon
46	1	139981	140199	72	-
47	1	142409	142720	103	-	RVT_3	Retrotransposon
48	11	144734	147576	423	-	Guanylate_kin	enzyme phosphotransferase
<seq id	<alignment start	<alignment end	<envelope start	<envelope end	<hmm acc	<hmm name	<hmm start	<hmm end	<hmm length	<bit score	<Individual E-value	<Conditional E-value	<database significant	<outcompeted	<clan
> FGENESH:1 5 exon (s) 1428 - 3108 232 aa, chain -	25	77	17	82	PF00067.21	p450	70	127	463	2.74	38	0.0091	0	0
> FGENESH:1 5 exon (s) 1428 - 3108 232 aa, chain -	58	195	46	196	PF00067.21	p450	203	330	463	64.31	8.1e-18	1.9e-21	1	0
> FGENESH:1 5 exon (s) 1428 - 3108 232 aa, chain -	117	212	99	216	PF17377.1	DUF5399	39	130	134	16.78	0.0043	1.0e-06	0	0
> FGENESH:5 5 exon (s) 9295 - 11861 349 aa, chain +	155	190	122	196	PF13976.5	gag_pre-integrs	23	58	67	24.81	1.3e-05	1.6e-09	0	0
> FGENESH:5 5 exon (s) 9295 - 11861 349 aa, chain +	306	346	304	348	PF07727.13	RVT_2	3	42	243	23.59	3.2e-05	3.8e-09	0	0	CL0027
> FGENESH:8 1 exon (s) 20230 - 22341 703 aa, chain -	60	87	58	90	PF00023.29	Ank	3	28	32	17.97	0.0027	9.8e-07	1	1	CL0465
> FGENESH:8 1 exon (s) 20230 - 22341 703 aa, chain -	96	127	93	128	PF00023.29	Ank	4	31	32	24.42	2.5e-05	8.9e-09	1	1	CL0465
> FGENESH:8 1 exon (s) 20230 - 22341 703 aa, chain -	54	127	17	127	PF12796.6	Ank_2	24	84	84	39.94	4.3e-10	1.5e-13	1	0	CL0465
> FGENESH:8 1 exon (s) 20230 - 22341 703 aa, chain -	60	106	59	110	PF13637.5	Ank_4	2	47	55	24.84	2.1e-05	7.7e-09	1	1	CL0465
> FGENESH:8 1 exon (s) 20230 - 22341 703 aa, chain -	95	132	94	134	PF13637.5	Ank_4	2	37	55	20.66	0.00044	1.6e-07	0	1	CL0465
> FGENESH:8 1 exon (s) 20230 - 22341 703 aa, chain -	60	87	49	93	PF13857.5	Ank_5	17	45	56	14.96	0.023	8.4e-06	0	1	CL0465
> FGENESH:8 1 exon (s) 20230 - 22341 703 aa, chain -	92	136	82	137	PF13857.5	Ank_5	11	55	56	20.22	0.00052	1.9e-07	0	1	CL0465
> FGENESH:8 1 exon (s) 20230 - 22341 703 aa, chain -	59	87	58	88	PF13606.5	Ank_3	2	30	31	18.53	0.0018	6.4e-07	1	1	CL0465
> FGENESH:8 1 exon (s) 20230 - 22341 703 aa, chain -	95	124	93	125	PF13606.5	Ank_3	3	30	31	14.31	0.042	1.5e-05	0	1	CL0465
> FGENESH:8 1 exon (s) 20230 - 22341 703 aa, chain -	279	299	276	300	PF00642.23	zf-CCCH	5	26	27	22.67	6.3e-05	2.3e-08	1	0	CL0537
> FGENESH:8 1 exon (s) 20230 - 22341 703 aa, chain -	310	321	307	323	PF00642.23	zf-CCCH	10	21	27	3.23	80	0.029	0	0	CL0537
> FGENESH:13 1 exon (s) 46807 - 49065 752 aa, chain +	83	172	81	181	PF01453.23	B_lectin	3	95	107	75.47	2.7e-21	1.3e-24	1	0
> FGENESH:13 1 exon (s) 46807 - 49065 752 aa, chain +	173	264	168	266	PF01453.23	B_lectin	7	104	107	27.43	2.4e-06	1.1e-09	0	0
> FGENESH:13 1 exon (s) 46807 - 49065 752 aa, chain +	234	280	233	301	PF01453.23	B_lectin	4	44	107	7.70	3.2	0.0015	0	0
> FGENESH:13 1 exon (s) 46807 - 49065 752 aa, chain +	510	641	501	651	PF07714.16	Pkinase_Tyr	27	158	260	66.75	1.7e-18	8.2e-22	1	0	CL0016
> FGENESH:13 1 exon (s) 46807 - 49065 752 aa, chain +	509	641	501	652	PF00069.24	Pkinase	22	152	264	54.55	9.6e-15	4.6e-18	1	1	CL0016
> FGENESH:13 1 exon (s) 46807 - 49065 752 aa, chain +	244	306	206	311	PF00954.19	S_locus_glycop	43	103	111	44.26	2.0e-11	9.7e-15	1	0
> FGENESH:13 1 exon (s) 46807 - 49065 752 aa, chain +	344	386	325	390	PF08276.10	PAN_2	17	61	66	23.20	5.2e-05	2.5e-08	1	0	CL0168
> FGENESH:13 1 exon (s) 46807 - 49065 752 aa, chain +	353	384	342	384	PF14295.5	PAN_4	16	51	51	17.35	0.0029	1.4e-06	0	1	CL0168
> FGENESH:14 1 exon (s) 50224 - 50730 168 aa, chain +	18	155	18	164	PF01582.19	TIR	1	138	176	130.35	5.7e-38	1.7e-41	1	0	CL0173
> FGENESH:14 1 exon (s) 50224 - 50730 168 aa, chain +	21	116	21	134	PF13676.5	TIR_2	1	89	102	50.58	1.8e-13	5.4e-17	1	1	CL0173
> FGENESH:19 5 exon (s) 61877 - 64214 346 aa, chain -	83	144	79	146	PF13456.5	RVT_3	61	122	124	26.07	5.6e-06	3.4e-10	1	0	CL0219
> FGENESH:20 1 exon (s) 64771 - 65457 228 aa, chain -	92	181	92	184	PF03732.16	Retrotrans_gag	1	94	97	38.18	1.2e-09	1.5e-13	1	0	CL0523
> FGENESH:23 9 exon (s) 73735 - 81561 1983 aa, chain +	22	202	22	211	PF01582.19	TIR	1	171	176	139.54	8.6e-41	1.0e-43	1	0	CL0173
> FGENESH:23 9 exon (s) 73735 - 81561 1983 aa, chain +	210	466	207	476	PF00931.21	NB-ARC	5	265	288	94.45	5.5e-27	6.5e-30	1	0	CL0023
> FGENESH:23 9 exon (s) 73735 - 81561 1983 aa, chain +	617	673	616	674	PF13855.5	LRR_8	2	59	61	12.47	0.089	0.00011	0	1	CL0022
> FGENESH:23 9 exon (s) 73735 - 81561 1983 aa, chain +	687	743	686	744	PF13855.5	LRR_8	2	59	61	16.44	0.0051	6.2e-06	0	0	CL0022
> FGENESH:23 9 exon (s) 73735 - 81561 1983 aa, chain +	743	793	742	794	PF13855.5	LRR_8	10	60	61	8.68	1.4	0.0016	0	1	CL0022
> FGENESH:23 9 exon (s) 73735 - 81561 1983 aa, chain +	799	840	791	843	PF13855.5	LRR_8	19	59	61	11.26	0.21	0.00025	0	1	CL0022
> FGENESH:23 9 exon (s) 73735 - 81561 1983 aa, chain +	807	865	805	866	PF13855.5	LRR_8	3	60	61	17.37	0.0026	3.2e-06	0	0	CL0022
> FGENESH:23 9 exon (s) 73735 - 81561 1983 aa, chain +	847	887	840	889	PF13855.5	LRR_8	17	59	61	11.45	0.18	0.00022	0	1	CL0022
> FGENESH:23 9 exon (s) 73735 - 81561 1983 aa, chain +	25	119	25	132	PF13676.5	TIR_2	1	87	102	43.92	2.1e-11	2.6e-14	1	1	CL0173
> FGENESH:23 9 exon (s) 73735 - 81561 1983 aa, chain +	641	676	640	687	PF12799.6	LRR_4	2	38	43	9.03	1.7	0.0021	0	0	CL0022
> FGENESH:23 9 exon (s) 73735 - 81561 1983 aa, chain +	687	726	686	730	PF12799.6	LRR_4	2	42	43	12.25	0.17	0.0002	0	1	CL0022
> FGENESH:23 9 exon (s) 73735 - 81561 1983 aa, chain +	784	820	782	825	PF12799.6	LRR_4	3	37	43	11.64	0.26	0.00032	0	1	CL0022
> FGENESH:23 9 exon (s) 73735 - 81561 1983 aa, chain +	807	847	805	854	PF12799.6	LRR_4	3	39	43	6.71	9.4	0.011	0	1	CL0022
> FGENESH:23 9 exon (s) 73735 - 81561 1983 aa, chain +	856	895	854	897	PF12799.6	LRR_4	3	40	43	9.26	1.5	0.0018	0	1	CL0022
> FGENESH:23 9 exon (s) 73735 - 81561 1983 aa, chain +	227	322	227	371	PF05729.11	NACHT	1	99	166	34.32	1.9e-08	2.2e-11	1	1	CL0023
> FGENESH:23 9 exon (s) 73735 - 81561 1983 aa, chain +	229	355	229	376	PF13238.5	AAA_18	1	92	130	22.93	8.8e-05	1.1e-07	0	1	CL0023
> FGENESH:23 9 exon (s) 73735 - 81561 1983 aa, chain +	228	317	224	332	PF13401.5	AAA_22	7	104	137	19.09	0.0011	1.4e-06	0	1	CL0023
> FGENESH:23 9 exon (s) 73735 - 81561 1983 aa, chain +	617	635	617	636	PF07725.11	LRR_3	1	19	20	20.25	0.00033	4.0e-07	1	0	CL0022
> FGENESH:23 9 exon (s) 73735 - 81561 1983 aa, chain +	231	320	229	334	PF00004.28	AAA	3	74	132	17.70	0.0034	4.1e-06	0	1	CL0023
> FGENESH:23 9 exon (s) 73735 - 81561 1983 aa, chain +	221	289	209	352	PF13191.5	AAA_16	21	91	170	14.89	0.025	2.9e-05	0	1	CL0023
> FGENESH:23 9 exon (s) 73735 - 81561 1983 aa, chain +	225	253	210	263	PF03308.15	ArgK	28	56	267	14.00	0.017	2.1e-05	0	1	CL0023
> FGENESH:27 1 exon (s) 85921 - 86442 173 aa, chain +	22	160	22	171	PF01582.19	TIR	1	138	176	124.15	4.6e-36	5.5e-40	1	0	CL0173
> FGENESH:27 1 exon (s) 85921 - 86442 173 aa, chain +	25	119	25	130	PF13676.5	TIR_2	1	87	102	47.61	1.5e-12	1.8e-16	1	1	CL0173
> FGENESH:28 3 exon (s) 87008 - 89275 688 aa, chain +	30	286	28	298	PF00931.21	NB-ARC	4	265	288	96.89	9.8e-28	1.3e-30	1	0	CL0023
> FGENESH:28 3 exon (s) 87008 - 89275 688 aa, chain +	437	493	436	494	PF13855.5	LRR_8	2	59	61	16.11	0.0065	8.6e-06	0	1	CL0022
> FGENESH:28 3 exon (s) 87008 - 89275 688 aa, chain +	507	563	506	567	PF13855.5	LRR_8	2	59	61	17.10	0.0032	4.2e-06	0	1	CL0022
> FGENESH:28 3 exon (s) 87008 - 89275 688 aa, chain +	563	613	562	614	PF13855.5	LRR_8	10	60	61	21.19	0.00017	2.2e-07	0	0	CL0022
> FGENESH:28 3 exon (s) 87008 - 89275 688 aa, chain +	647	683	622	684	PF13855.5	LRR_8	23	59	61	5.39	14	0.019	0	1	CL0022
> FGENESH:28 3 exon (s) 87008 - 89275 688 aa, chain +	461	493	460	504	PF12799.6	LRR_4	2	33	43	11.71	0.25	0.00033	0	0	CL0022
> FGENESH:28 3 exon (s) 87008 - 89275 688 aa, chain +	507	546	506	553	PF12799.6	LRR_4	2	42	43	12.75	0.12	0.00015	0	0	CL0022
> FGENESH:28 3 exon (s) 87008 - 89275 688 aa, chain +	554	595	553	601	PF12799.6	LRR_4	2	39	43	11.77	0.24	0.00032	0	1	CL0022
> FGENESH:28 3 exon (s) 87008 - 89275 688 aa, chain +	604	634	602	643	PF12799.6	LRR_4	3	37	43	11.11	0.39	0.00051	0	1	CL0022
> FGENESH:28 3 exon (s) 87008 - 89275 688 aa, chain +	623	666	622	673	PF12799.6	LRR_4	2	39	43	5.61	21	0.027	0	1	CL0022
> FGENESH:28 3 exon (s) 87008 - 89275 688 aa, chain +	649	682	649	686	PF12799.6	LRR_4	1	32	43	9.30	1.4	0.0019	0	0	CL0022
> FGENESH:28 3 exon (s) 87008 - 89275 688 aa, chain +	47	142	47	198	PF05729.11	NACHT	1	99	166	35.79	6.6e-09	8.7e-12	1	1	CL0023
> FGENESH:28 3 exon (s) 87008 - 89275 688 aa, chain +	49	87	49	192	PF13238.5	AAA_18	1	25	130	22.11	0.00016	2.1e-07	0	1	CL0023
> FGENESH:28 3 exon (s) 87008 - 89275 688 aa, chain +	32	106	26	154	PF13191.5	AAA_16	10	88	170	18.40	0.002	2.7e-06	0	1	CL0023
> FGENESH:28 3 exon (s) 87008 - 89275 688 aa, chain +	437	454	437	454	PF07725.11	LRR_3	1	18	20	18.24	0.0014	1.9e-06	0	0	CL0022
> FGENESH:28 3 exon (s) 87008 - 89275 688 aa, chain +	48	136	43	154	PF13401.5	AAA_22	7	103	137	13.90	0.046	6.0e-05	0	1	CL0023
> FGENESH:28 3 exon (s) 87008 - 89275 688 aa, chain +	44	151	37	166	PF00005.26	ABC_tran	9	110	137	17.25	0.005	6.6e-06	0	1	CL0023
> FGENESH:28 3 exon (s) 87008 - 89275 688 aa, chain +	51	136	49	154	PF00004.28	AAA	3	70	132	16.23	0.0098	1.3e-05	0	1	CL0023
> FGENESH:28 3 exon (s) 87008 - 89275 688 aa, chain +	45	72	31	80	PF03308.15	ArgK	28	55	267	15.82	0.0048	6.3e-06	0	1	CL0023
> FGENESH:29 2 exon (s) 90324 - 90973 144 aa, chain -	2	72	1	75	PF07727.13	RVT_2	37	107	243	40.18	2.7e-10	1.6e-14	1	0	CL0027
> FGENESH:29 2 exon (s) 90324 - 90973 144 aa, chain -	68	135	68	136	PF07727.13	RVT_2	175	242	243	33.85	2.3e-08	1.4e-12	1	1	CL0027
> FGENESH:37 8 exon (s) 107366 - 110382 740 aa, chain -	412	585	405	588	PF07727.13	RVT_2	32	204	243	203.52	3.6e-60	4.3e-64	1	0	CL0027
> FGENESH:37 8 exon (s) 107366 - 110382 740 aa, chain -	186	320	185	326	PF03004.13	Transposase_24	2	136	142	25.29	1.2e-05	1.5e-09	1	0
> FGENESH:41 7 exon (s) 117476 - 121828 1062 aa, chain -	264	292	264	293	PF02992.13	Transposase_21	1	29	213	29.06	5.1e-07	1.2e-10	1	0
> FGENESH:41 7 exon (s) 117476 - 121828 1062 aa, chain -	292	420	291	421	PF02992.13	Transposase_21	82	212	213	163.30	4.2e-48	1.0e-51	1	0
> FGENESH:41 7 exon (s) 117476 - 121828 1062 aa, chain -	601	713	601	714	PF13960.5	DUF4218	1	113	114	141.93	5.5e-42	1.3e-45	1	0
> FGENESH:41 7 exon (s) 117476 - 121828 1062 aa, chain -	873	945	872	945	PF13952.5	DUF4216	2	72	72	66.81	1.5e-18	3.5e-22	1	0
> FGENESH:41 7 exon (s) 117476 - 121828 1062 aa, chain -	53	93	52	97	PF13963.5	Transpos_assoc	3	41	74	25.76	1.0e-05	2.4e-09	0	0
> FGENESH:42 2 exon (s) 122564 - 123763 334 aa, chain -	43	103	35	103	PF13976.5	gag_pre-integrs	9	67	67	50.92	9.5e-14	1.7e-17	1	0
> FGENESH:42 2 exon (s) 122564 - 123763 334 aa, chain -	119	154	116	155	PF00665.25	rve	4	38	119	18.63	0.0015	2.6e-07	0	0	CL0219
> FGENESH:42 2 exon (s) 122564 - 123763 334 aa, chain -	153	167	152	170	PF00665.25	rve	102	116	119	5.85	13	0.0024	0	1	CL0219
> FGENESH:43 3 exon (s) 125672 - 129025 1054 aa, chain -	277	487	277	488	PF02992.13	Transposase_21	1	211	213	311.17	2.4e-93	5.7e-97	1	0
> FGENESH:43 3 exon (s) 125672 - 129025 1054 aa, chain -	654	762	654	767	PF13960.5	DUF4218	1	109	114	159.37	2.1e-47	5.1e-51	1	0
> FGENESH:43 3 exon (s) 125672 - 129025 1054 aa, chain -	3	75	3	75	PF13963.5	Transpos_assoc	1	74	74	67.34	1.1e-18	2.6e-22	1	0
> FGENESH:43 3 exon (s) 125672 - 129025 1054 aa, chain -	933	995	928	995	PF13952.5	DUF4216	7	72	72	62.58	3.0e-17	7.3e-21	1	0
> FGENESH:44 6 exon (s) 131541 - 134923 713 aa, chain -	581	706	521	712	PF02902.18	Peptidase_C48	85	206	216	48.35	9.7e-13	1.2e-16	1	0	CL0125
> FGENESH:44 6 exon (s) 131541 - 134923 713 aa, chain -	186	312	185	314	PF03004.13	Transposase_24	2	140	142	42.08	8.2e-11	9.9e-15	1	0
> FGENESH:45 2 exon (s) 137233 - 138050 250 aa, chain -	71	184	48	186	PF14223.5	Retrotran_gag_2	28	136	138	77.80	5.5e-22	6.6e-26	1	0	CL0523
> FGENESH:47 1 exon (s) 142409 - 142720 103 aa, chain -	8	91	3	92	PF13456.5	RVT_3	40	123	124	40.22	2.3e-10	1.4e-14	1	0	CL0219
> FGENESH:48 11 exon (s) 144734 - 147576 423 aa, chain -	158	339	157	341	PF00625.20	Guanylate_kin	2	179	182	195.69	5.0e-58	3.3e-61	1	0	CL0023
> FGENESH:48 11 exon (s) 144734 - 147576 423 aa, chain -	162	308	161	312	PF13671.5	AAA_33	3	138	143	17.87	0.0025	1.7e-06	0	1	CL0023
> FGENESH:48 11 exon (s) 144734 - 147576 423 aa, chain -	161	304	161	312	PF13238.5	AAA_18	1	122	130	19.56	0.00097	6.4e-07	0	1	CL0023
> FGENESH:48 11 exon (s) 144734 - 147576 423 aa, chain -	157	181	112	207	PF03193.15	RsgA_GTPase	98	122	167	16.53	0.0055	3.6e-06	0	1	CL0023
> FGENESH:48 11 exon (s) 144734 - 147576 423 aa, chain -	53	86	51	88	PF13964.5	Kelch_6	7	40	50	15.97	0.01	6.9e-06	0	0	CL0186
> FGENESH:48 11 exon (s) 144734 - 147576 423 aa, chain -	159	199	147	276	PF13191.5	AAA_16	25	66	170	16.03	0.011	7.2e-06	0	1	CL0023
